# Supplementary material for: Chemical Profile and Promising Applications of Cucurbita pepo L. Flowers
Source: Antioxidants (Basel). 2024 Nov 30;13(12):1476. doi: 10.3390/antiox13121476 (PMC11673392; doi:10.3390/antiox13121476)
Supplement: Supplementary file 1 [file antioxidants-13-01476-s001.zip]

Archive with 1 entries (1 files):
- antioxidants-3214671-supplementary.pdf
